# Supplementary material for: Structural Characterization of Peripolin and Study of Antioxidant Activity of HMG Flavonoids from Bergamot Fruit
Source: Antioxidants (Basel). 2022 Sep 20;11(10):1847. doi: 10.3390/antiox11101847 (PMC9598738; doi:10.3390/antiox11101847)
Supplement: Supplementary file 1 [file antioxidants-11-01847-s001.zip]

Archive with 1 entries (1 files):
- antioxidants-1900850-supplementary-1.pdf
